# Supplementary material for: Altered Immunity in Crowded Locust Reduced Fungal (Metarhizium anisopliae) Pathogenesis
Source: PLoS Pathog. 2013 Jan 10;9(1):e1003102. doi: 10.1371/journal.ppat.1003102 (PMC3542111; doi:10.1371/journal.ppat.1003102)
Supplement: Data S1 — Up regulated differentially expressed transcripts of pre- and post-infected fatbody samples of the two phase locusts. Behavioral and immune cascade-related differentially expressed transcripts were calculated by DEGseq software as a cut off (P<0.001, Q-value<0.05). GC: fat body sample of pre-infected gregarious locusts; GI: fat body sample of gregarious locusts infected by fungi M. anisopliae; SC: fat body sample of pre-infected solitary locusts; SI: fat body sample of solitary locusts infected by fungi M. anisopliae. (XLS) [file ppat.1003102.s001.xls]

## Sheet: GC vs. SC Up
DETs	Transcripts description	Gene function	Fold change
comp370_c0_seq1	juvenile hormone acid methyltransferase	BEHAV	8.11
comp62_c0_seq1	juvenile hormone binding protein	BEHAV	0.74
comp29_c1_seq1	neuroparsin 1 precursor	BEHAV	3.73
comp5275_c0_seq1	olfactory receptor 63	BEHAV	8.94
comp533_c0_seq1	parathyroid hormone parathyroid hormone-related peptide receptor-like	BEHAV	3.71
comp5494_c0_seq1	protein takeout-like	BEHAV	8.13
comp1637_c0_seq2	secreted protein member of chemokine-like factor super family	BEHAV	5.54
comp614_c0_seq1	beta-1,3-glucan recognition protein	REC	2.48
comp1759_c0_seq1	beta-1,3-glucan-binding protein	REC	2.1
comp138_c0_seq9	cd151 antigen-like	REC	2.27
comp157_c2_seq1	cd4-specific ankyrin repeat protein	REC	1.94
comp649_c0_seq1	cd63 antigen-like	REC	1.2
comp1283_c0_seq2	cdc42 small effector protein homolog	REC	2.71
comp11_c1_seq1	19 kda hemolymph protein flags: precursor	REC	7.34
comp1115_c0_seq1	lectin-related protein	REC	1.9
comp453_c0_seq4	leukocyte elastase inhibitor	REC	5.64
comp485_c2_seq1	limulus clotting factor c	REC	2.32
comp588_c0_seq1	pathogenesis-related thaumatin-like protein	REC	2.84
comp2954_c0_seq2	peptidoglycan recognition protein lc	REC	4.95
comp155_c0_seq1	peptidoglycan recognition protein sa	REC	1.75
comp1532_c0_seq1	scavenger receptor class b member 1	REC	2.01
comp250_c0_seq1	cu zn superoxide dismutase	OX/RE	1.15
comp3857_c0_seq1	cytochrome p450	OX/RE	3.65
comp648_c0_seq3	fat body cytochrome p450	OX/RE	2.13
comp55_c0_seq1	glutathione peroxidase	OX/RE	2.56
comp1126_c0_seq1	peroxiredoxin 1	OX/RE	7.55
comp332_c0_seq1	peroxiredoxin prdx5	OX/RE	8.54
comp1704_c0_seq1	redoxin domain protein	OX/RE	6.11
comp1322_c0_seq1	93 kda serpin	PROT	2.24
comp728_c0_seq1	aspartic protease precursor	PROT	8.75
comp2287_c0_seq1	cysteine proteinase	PROT	10.07
comp953_c0_seq1	dipeptidase 1	PROT	2.06
comp990_c0_seq2	dipeptidyl peptidase 4	PROT	3.6
comp36_c0_seq2	inter-alpha-trypsin inhibitor heavy chain h4 precursor	PROT	3.7
comp344_c0_seq1	kazal-type serine protease inhibitor domain-containing protein 1	PROT	2.34
comp12_c0_seq1	pacifastin-related serine protease inhibitor precursor	PROT	3.57
comp47_c0_seq1	proteinase inhibitor (serpin)	PROT	1.61
comp638_c0_seq1	serine protease snake	PROT	2.58
comp1569_c0_seq1	serine proteinase	PROT	2.65
comp333_c0_seq1	serine proteinase stubble	PROT	1.41
comp19_c0_seq2	serine protease inhibitor 3	PROT	4.09
comp1450_c0_seq1	atrial natriuretic peptide receptor 1-like	SIG	4.47
comp227_c0_seq1	casps4 protein	SIG	2.77
comp3629_c0_seq1	class b secretin-like g-protein coupled receptor	SIG	3.6
comp986_c0_seq3	cytokine receptor	SIG	2.2
comp3507_c0_seq1	f-box only protein 32-like	SIG	2.29
comp4498_c0_seq1	guanine nucleotide binding protein (g protein) beta polypeptide 2-like 1	SIG	4.77
comp2203_c0_seq2	nf-kappa-b inhibitor cactus	SIG	3.5
comp270_c0_seq1	nf-kappa-b inhibitor zeta	SIG	1.36
comp122_c0_seq1	nose resistant to fluoxetine protein 6-like	SIG	2.26
comp2143_c0_seq1	ras gtpase	SIG	5.42
comp374_c0_seq1	receptor protein kinase-like protein	SIG	10.91
comp891_c0_seq3	serine protease p153	SIG	5.62
comp3643_c0_seq1	small gtpase rac protein 1	SIG	4.97
comp1113_c0_seq1	suppressor of cytokine signaling	SIG	1.89
comp6543_c0_seq1	suppressor of tumorigenicity 14	SIG	4.57
comp116_c0_seq1	vascular endothelial growth factor receptor 1	SIG	1.27

## Sheet: GI vs. GC Up
DETs	Transcripts description	Gene function	Fold change
comp794_c0_seq1	antennal csp	BEHAV	1.45
comp1109_c0_seq1	b-cell receptor-associated protein 31-like	REC	6.6
comp53_c1_seq7	19 kda hemolymph protein	REC	1.14
comp4557_c0_seq2	cytochrome p450	OX/RE	4.55
comp1126_c0_seq1	peroxiredoxin 1	OX/RE	0.95
comp192_c0_seq1	thioredoxin-like protein	OX/RE	0.83
comp869_c0_seq1	serine protease	PROT	1.36
comp1275_c0_seq1	serine protease snake	PROT	1.64

## Sheet: SI vs. SC Up
DETs	Transcripts description	Gene function	Fold change
comp794_c0_seq1	antennal csp sgre-iii-1	BEHAV	3.91
comp3990_c0_seq1	chemosensory protein	BEHAV	3.85
comp677_c0_seq1	csp precursor	BEHAV	4.93
comp850_c0_seq1	csp precursor	BEHAV	4.68
comp370_c0_seq1	juvenile hormone acid methyltransferase	BEHAV	5.36
comp626_c0_seq1	juvenile hormone epoxide hydrolase-like protein 2	BEHAV	1.58
comp29_c1_seq1	neuroparsin 1 precursor	BEHAV	2.5
comp250_c0_seq1	cu zn superoxide dismutase	OX/RE	1.57
comp3857_c0_seq1	cytochrome p450	OX/RE	3.46
comp55_c0_seq1	glutathione peroxidase	OX/RE	2.13
comp1126_c0_seq1	peroxiredoxin 1	OX/RE	8.23
comp332_c0_seq1	peroxiredoxin prdx5	OX/RE	9.01
comp1704_c0_seq1	redoxin domain protein	OX/RE	6.73
comp728_c0_seq1	aspartic protease precursor	PROT	9.23
comp36_c0_seq1	inter-alpha-trypsin inhibitor heavy chain h4 precursor (iti heavy chain h4) (inter-alpha-inhibitor heavy chain 4) (inter-alpha-trypsin inhibitor family heavy chain-related protein) (plasma kallikrein sensitive glycoprotein 120) (p	PROT	2
comp344_c0_seq1	kazal-type serine protease inhibitor domain-containing protein 1	PROT	2.14
comp453_c0_seq4	leukocyte elastase inhibitor	PROT	5.91
comp12_c0_seq1	pacifastin-related serine protease inhibitor precursor	PROT	3.04
comp47_c0_seq1	proteinase inhibitor i4 serpin	PROT	2.23
comp869_c0_seq1	serine protease	PROT	3.07
comp12245_c0_seq1	serine protease 13	PROT	8.73
comp638_c0_seq1	serine protease snake	PROT	2.67
comp333_c0_seq1	serine proteinase stubble	PROT	1.58
comp1844_c1_seq3	serpin partial	PROT	2.29
comp19_c0_seq2	serine protease inhibitor 3	PROT	1.78
comp614_c0_seq1	beta-1,3 -glucan recognition protein	REC	2.03
comp138_c0_seq9	cd151 antigen-like	REC	3.52
comp3350_c0_seq1	cd4-specific ankyrin repeat protein	REC	5.47
comp649_c0_seq1	cd63 antigen-like	REC	2.06
comp221_c1_seq1	c-type lectin 10 precursor	REC	3.26
comp986_c0_seq10	cytokine receptor	REC	2.41
comp11_c1_seq1	19 kda hemolymph protein flags: precursor	REC	2.34
comp3644_c0_seq2	integrin beta-ps	REC	6.87
comp1133_c0_seq2	lectin-related protein	REC	2.13
comp485_c2_seq1	limulus clotting factor c	REC	2.7
comp155_c0_seq1	peptidoglycan recognition protein sa	REC	2.8
comp1532_c0_seq1	scavenger receptor class b member 1	REC	2.2
comp2203_c0_seq2	cactus (nf-kappa-b inhibitor)	SIG	4.38
comp365_c0_seq1	apoptosis inhibitor iap	SIG	1.7
comp227_c0_seq1	casps4 protein	SIG	3.11
comp340_c0_seq1	dead box polypeptide 5	SIG	0.56
comp119_c1_seq4	epidermal growth factor-like protein	SIG	2.8
comp3578_c0_seq1	gtp-binding protein ypt1	SIG	5.13
comp4498_c0_seq1	guanine nucleotide binding protein (g protein) beta polypeptide 2-like 1	SIG	5.5
comp213_c0_seq1	guanine nucleotide-binding protein subunit beta-like protein	SIG	1.41
comp216_c0_seq1	imaginal disc growth factor	SIG	2.42
comp4764_c0_seq1	member of ras oncogene family	SIG	5.06
comp122_c0_seq1	nose resistant to fluoxetine protein 6-like	SIG	2.7
comp824_c0_seq1	phosphoserine phosphatase	SIG	1.52
comp4307_c0_seq1	probable bax inhibitor 1	SIG	5.18
comp2143_c0_seq1	ras gtpase	SIG	6.07
comp374_c0_seq1	receptor protein kinase-like protein	SIG	9.7
